# Supplementary material for: Pancreas lineage allocation and specification are regulated by sphingosine-1-phosphate signalling
Source: PLoS Biol. 2017 Mar 1;15(3):e2000949. doi: 10.1371/journal.pbio.2000949 (PMC5331964; doi:10.1371/journal.pbio.2000949)
Supplement: S1 Table — (XLSX) [file pbio.2000949.s009.xlsx]

## Sheet: Sheet1
	Table S1 Normalised RNA Seq counts, regulation and statistical significance of genes implicated in pancreas progenitors, endocrine, acinar and ductal cells
	PROGENITOR MARKERS
	FULL GENE NAME	GENE SYMBOL	WILD TYPE	S1PR2 NULL	FOLD	Padj	CONTROL	JTE	JTE + CTGF	FOLD	Padj	FOLD	Padj
			14.5 dpc	14.5 dpc	(S1PR2 NULL/WT)	(S1PR2 NULL/WT)	14.5 dpc + 2 ds	14.5 dpc + 2 ds	14.5 dpc + 2 ds	(JTE/CONTROL)	(JTE/CONTROL)	(JTE + CTGF/CONTROL)	(JTE + CTGF/CONTROL)
	bone morphogenetic protein 7	Bmp7	1912.2	1694.4	0.887291	0.241742	1025.5	809.5	615.9	0.790961	0.00599671	0.604943	6.25333e-10
	forkhead box A2	Foxa2	893	710.5	0.797838	0.0116152	1014.4	1009.1	1136.7	0.994272	0.960313	1.11896	0.205124
	forkhead box O1	Foxo1	492.5	535	1.08705	0.301223	608.7	715	735.1	1.17397	0.010522	1.20625	0.0023983
	GATA binding protein 4	Gata4	1244.8	697	0.564908	2.69784e-11	1396	1258.9	1235.5	0.902621	0.296139	0.886415	0.205124
	GATA binding protein 6	Gata6	1200.6	1197.8	0.997529	0.977186	1276.7	1235.5	1185.9	0.968289	0.591946	0.929157	0.173596
	hairy and enhancer of split 1 (Drosophila)	Hes1	819.5	933.2	1.13688	0.0365075	990.8	779.4	1068.3	0.787088	7.6e-06	1.07743	0.210813
	HNF1 homeobox B	Hnf1b	572.7	556.3	0.971265	0.76372	889.6	900.9	781.7	1.01179	0.881935	0.879276	0.0379592
	ISL1 transcription factor, LIM/homeodomain	Isl1	685.5	547.9	0.800824	0.000287234	631.3	473.9	407	0.751343	1.32e-06	0.646744	2.8296e-13
	neurogenin 3	Neurog3	2359.7	1763	0.760862	0.23836	439.3	301.6	326.4	0.705814	0.083311	0.759757	0.181852
	NK6 homeobox 1	Nkx6-1	2527.5	2765.7	1.09363	0.179621	2096.9	2172.4	2269.1	1.03533	0.611495	1.08166	0.196582
	NK6 homeobox 2	Nkx6-2	57.7	80.1	1.36566	0.112446	415.5	11.1	12.6	0.0350916	3.96e-73	0.0399431	6.75805e-67
	nuclear receptor subfamily 5, group A, member 2	Nr5a2	1577.5	1320.5	0.838399	0.0309436	1118.8	1155.3	785.5	1.03158	0.744887	0.704896	1.43933e-06
	one cut domain, family member 1	Onecut1	498.1	524.1	1.05145	0.714636	368.5	367.3	122.7	0.996339	0.977622	0.342483	9.5836e-28
	purinergic receptor P2X, ligand-gated ion channel, 1	P2rx1	1572.5	899.3	0.582116	5.59612e-05	1165.5	974.7	1025.2	0.84077	0.233744	0.883273	0.413678
	pancreatic and duodenal homeobox 1	Pdx1	1422	1271.2	0.894686	0.169403	1510.3	939.8	709.8	0.624336	1.6e-13	0.473124	1.44201e-31
	pancreas specific transcription factor, 1a	Ptf1a	671.5	362.9	0.560366	0.0012374	1018.1	1790.1	2249.8	1.70671	0.00133724	2.11996	2.94771e-06
	recombination signal binding protein for immunoglobulin kappa J region	Rbpj	419.2	219.8	0.52962	4.2557e-13	136.4	134.2	194.5	0.985171	0.919916	0.707139	0.000740452
	ras homolog gene family, member V	Rhov	563.8	600.7	1.06438	0.637325	1166.5	779.7	1053.9	0.671709	3.51e-06	0.904763	0.314174
	SRY-box containing gene 9	Sox9	2432.9	2795.4	1.14753	0.110944	2352.9	1432.5	1236.6	0.611489	2.12e-12	0.529072	5.09387e-20
	transducin-like enhancer of split 2, homolog of Drosophila E(spl)	Tle2	1409.2	1280.1	0.910275	0.479852	1330	1895.3	1736.9	1.41543	0.000286596	1.29966	0.00741303
	ENDOCRINE MARKERS
	FULL GENE NAME	GENE SYMBOL	WILD TYPE	S1PR2 NULL	FOLD	Padj	CONTROL	JTE	JTE + CTGF	FOLD	Padj	FOLD	Padj
			14.5 dpc	14.5 dpc	(S1PR2 NULL/WT)	(S1PR2 NULL/WT)	14.5 dpc + 2 ds	14.5 dpc + 2 ds	14.5 dpc + 2 ds	(JTE/CONTROL)	(JTE/CONTROL)	(JTE + CTGF/CONTROL)	(JTE + CTGF/CONTROL)
	aristaless related homeobox	Arx	283.3	207.1	0.73961	0.0661397	200.5	146.8	115.8	0.739227	0.0502364	0.591632	0.000374662
	cyclin A2	Ccna2	2319	2031	0.876319	0.0212294	1184.7	783.8	747.7	0.663694	1.16e-14	0.632811	1.24e-17
	cyclin D1	Ccnd1	4537.7	4747.5	1.04567	0.704969	1441.2	691.1	534.4	0.48383	1.71e-21	0.376087	4.75e-37
	cyclin D2	Ccnd2	6586.1	6934	1.05283	0.208501	5603.4	6456	3939.5	1.15171	1.47e-05	0.703716	2.18e-28
	cyclin-dependent kinase 4	Cdk4	7545.7	7726.8	1.02383	0.61685	6561.1	5063.5	5838	0.772248	1.24e-16	0.889971	0.000341889
	chromogranin A	Chga	2800.7	1116.1	0.402507	1.48e-37	2717.5	1619.7	1827.7	0.598977	8.15e-13	0.675232	5.22e-08
	chromogranin B	Chgb	6394.2	4198.2	0.659095	1.6e-09	5992.8	3823.2	3177.9	0.640541	2.39e-11	0.533397	1.01e-21
	DNA methyltransferase (cytosine-5) 1	Dnmt1	4655.8	4571.1	0.981837	0.810499	3120.4	2416.9	1765.8	0.775453	4.58e-08	0.567486	2.72e-35
	DNA methyltransferase 3A	Dnmt3a	4839.8	5813.4	1.20044	2.81e-06	5021.9	4735.3	3731.6	0.943307	0.169599	0.743786	9.64e-16
	FEV (ETS oncogene family)	Fev	276.6	150	0.548267	1.08e-09	220	241.3	282.1	1.09516	0.435099	1.27718	0.0149193
	forkhead box A2	Foxa2	893	710.5	0.797838	0.0116152	1014.4	1009.1	1136.7	0.994272	0.960313	1.11896	0.205124
	forkhead box M1	Foxm1	1282	1222.6	0.953836	0.506867	833.1	588.1	480.6	0.707751	1.65e-10	0.57928	4.09e-23
	glucagon	Gcg	12997.9	7481.5	0.59175	0.00252854	10563.6	5181.7	4968	0.508626	2.05e-05	0.488733	4.97e-06
	glucokinase	Gck	473.6	270	0.57538	2.1e-11	711.1	324.1	306.6	0.459052	4.87e-24	0.435717	2.22e-26
	ghrelin	Ghrl	463.2	171	0.38221	1.19e-15	1090.1	779.5	755.6	0.720801	0.0058027	0.699283	0.00222324
	GLIS family zinc finger 3	Glis3	396.1	371.8	0.938721	0.533229	629.8	764	526.7	1.21205	0.00463478	0.837869	0.0124058
	histone deacetylase 1	Hdac1	638	632	0.990472	0.93656	321.3	256.7	274.5	0.801731	0.00530295	0.855807	0.060352
	HNF1 homeobox A	Hnf1a	360.1	223.3	0.625082	8.32e-07	410.2	438.8	350.9	1.06823	0.548077	0.857782	0.123126
	HNF1 homeobox B	Hnf1b	572.7	556.3	0.971265	0.76372	889.6	900.9	781.7	1.01179	0.881935	0.879276	0.0379592
	hepatic nuclear factor 4, alpha	Hnf4a	735.6	575.7	0.786092	0.0346937	888.2	428	354.8	0.488029	1.05e-13	0.406945	1.45e-20
	islet amyloid polypeptide	Iapp	1060.4	103.8	0.11265	1.37e-50	10060.4	5866.9	6916.1	0.5958	0.000424563	0.697705	0.0172664
	insulin I	Ins1	1224.2	74.4	0.0871764	7.71e-30	17423.6	691.5	1591.1	0.0534852	1.1e-45	0.112941	8.24e-26
	insulin II	Ins2	2109	83	0.0659547	8.48e-32	24949.9	1898.1	2751.7	0.100629	4.55e-24	0.139461	4.53e-18
	insulinoma-associated 1	Insm1	828.4	634.9	0.768117	7.1e-05	767.1	813	907.8	1.05906	0.4509	1.18169	0.0105272
	insulin receptor substrate 2	Irs2	522.3	455.6	0.87475	0.284306	437.8	377.6	236.2	0.864943	0.189842	0.547284	1.2e-09
	Iroquois related homeobox 1 (Drosophila)	Irx1	170.4	108.2	0.641705	7.66e-05	140.7	217	197.7	1.52818	3.94e-05	1.39317	0.00192196
	Iroquois related homeobox 2 (Drosophila)	Irx2	218	102.4	0.483684	3.24e-07	180.1	187.7	188.4	1.03753	0.844724	1.04349	0.816502
	ISL1 transcription factor, LIM/homeodomain	Isl1	685.5	547.9	0.800824	0.000287234	631.3	473.9	407	0.751343	1.32e-06	0.646744	2.83e-13
	v-maf musculoaponeurotic fibrosarcoma oncogene family, protein A (avian)	Mafa	52.9	7.8	0.209663	6.27e-13	332.3	138.3	93	0.430244	2.81e-08	0.295089	1.76e-15
	v-maf musculoaponeurotic fibrosarcoma oncogene family, protein B (avian)	Mafb	535.9	284.9	0.536507	6.89e-18	1492.2	952.2	1249.5	0.640642	1.79e-12	0.838493	0.00836761
	methyl CpG binding protein 2	Mecp2	958.7	1092.4	1.13913	0.0400964	809.8	924.8	668	1.14085	0.0279981	0.825953	0.00128786
	motor neuron and pancreas homeobox 1	Mnx1	130	126.9	0.976288	0.909705	177.8	74.9	49.2	0.430497	1.4e-12	0.290162	7.54e-22
	myelocytomatosis oncogene	Myc	1357.6	1105.6	0.816778	0.0400594	1405.6	1418.5	1376	1.00839	0.94696	0.979134	0.855773
	myelin transcription factor 1	Myt1	454.5	288.5	0.639561	1.6e-07	504.7	469.7	426	0.931171	0.467301	0.84527	0.05559
	neurogenic differentiation 1	Neurod1	342.1	217.2	0.63992	4.79e-07	585.3	464.5	431.6	0.794644	0.00519877	0.739816	0.000192124
	neurogenin 3	Neurog3	2359.7	1763	0.760862	0.23836	439.3	301.6	326.4	0.705814	0.083311	0.759757	0.181852
	nuclear factor of activated T cells, cytoplasmic, calcineurin dependent 1	Nfatc1	404.9	232.7	0.58101	3.44e-09	600.9	373.9	344.3	0.625767	4.31e-08	0.577564	1.5e-10
	NK2 transcription factor related, locus 2 (Drosophila)	Nkx2-2	1217.2	1112.3	0.914009	0.223279	918.4	594.4	639.2	0.648559	4.55e-13	0.698091	2.68e-09
	NK6 homeobox 1	Nkx6-1	2527.5	2765.7	1.09363	0.179621	2096.9	2172.4	2269.1	1.03533	0.611495	1.08166	0.196582
	paired box gene 4	Pax4	212.7	152	0.719833	0.00908867	80.5	28.2	27.8	0.371649	8.85e-11	0.370479	2.57e-10
	paired box gene 6	Pax6	476.5	242.8	0.515492	8.45e-16	807.8	671.6	598.2	0.832048	0.0236063	0.742846	0.000133253
	proprotein convertase subtilisin/kexin type 1	Pcsk1	397.3	145.7	0.373898	7.83e-32	1086.2	543.6	568.1	0.503212	3.13e-22	0.526204	2.07e-19
	proprotein convertase subtilisin/kexin type 2	Pcsk2	1372.6	495.6	0.365101	2.66e-51	4589	2754.8	3052.7	0.602618	7.5e-16	0.667206	1.44e-10
	pancreatic and duodenal homeobox 1	Pdx1	1422	1271.2	0.894686	0.169403	1510.3	939.8	709.8	0.624336	1.6e-13	0.473124	1.44e-31
	paired-like homeobox 2b	Phox2b	88.4	104.7	1.17239	0.413736	92	126.3	119.9	1.35868	0.0452972	1.28888	0.107989
	pancreatic polypeptide	Ppy	54.1	20.3	0.407646	6.79e-07	350.2	94.2	91.4	0.277865	4.68e-25	0.270308	3.22e-25
	protein tyrosine phosphatase, receptor type, N	Ptprn	429.9	221	0.519309	1.6e-17	1035.9	1429.9	1470	1.37701	1.27e-06	1.41498	1.14e-07
	recombination signal binding protein for immunoglobulin kappa J region-like	Rbpjl	4541.2	1626.2	0.401777	0.000130715	4337.9	5343.9	4602.5	1.20503	0.496412	1.05431	0.864388
	regulatory factor X, 6	Rfx6	286.8	184.1	0.647421	5e-06	316	331	302	1.04601	0.692899	0.956489	0.701262
	solute carrier family 2 (facilitated glucose transporter), member 2	Slc2a2	178.5	216.3	1.20525	0.088022	1064.3	590.8	488.7	0.558188	3.16e-15	0.462848	4.34e-25
	solute carrier family 30 (zinc transporter), member 8	Slc30a8	59.9	10.1	0.220221	0.088022	471.8	148.7	148.2	0.322238	1.08e-23	0.32143	2.66e-23
	MAD homolog 7 (Drosophila)	Smad7	374.6	535.5	1.42543	6.32e-08	460.8	375.3	383.4	0.81631	0.0028557	0.833459	0.00865847
	somatostatin	Sst	138.6	10.4	0.117357	3.48e-31	2955.6	2563.1	2834.2	0.871674	0.411952	0.960271	0.828761
	transducin-like enhancer of split 2, homolog of Drosophila E(spl)	Tle2	1409.2	1280.1	0.910275	0.479852	1330	1895.3	1736.9	1.41543	0.000286596	1.29966	0.00741303
	transducin-like enhancer of split 3, homolog of Drosophila E(spl)	Tle3	1976.9	2201	1.11325	0.00560983	2167.6	2043.1	1972.3	0.942978	0.135084	0.910223	0.0115678
	transmembrane 4 superfamily member 4	Tm4sf4	446.5	308.2	0.694772	7.33e-05	1493.8	1491.9	1870.9	0.998549	0.989202	1.24931	0.00592268
	ACINAR MARKERS
	FULL GENE NAME	GENE SYMBOL	WILD TYPE	S1PR2 NULL	FOLD	Padj	CONTROL	JTE	JTE + CTGF	FOLD	Padj	FOLD	Padj
			14.5 dpc	14.5 dpc	(S1PR2 NULL/WT)	(S1PR2 NULL/WT)	14.5 dpc + 2 ds	14.5 dpc + 2 ds	14.5 dpc + 2 ds	(JTE/CONTROL)	(JTE/CONTROL)	(JTE + CTGF/CONTROL)	(JTE + CTGF/CONTROL)
	amylase 2a2	Amy2a2	10.9	1.7	0.398371	0.00701258	144.3	48.2	55.3	0.374768	7.94114e-05	0.423059	0.00056656
	basic helix-loop-helix family, member a15	Bhlha15	1431.9	392.6	0.297403	1.13e-12	1693.4	2154.2	2129.1	1.2546	0.243005	1.24088	0.264564
	bone morphogenetic protein 7	Bmp7	1912.2	1694.4	0.887291	0.241742	1025.5	809.5	615.9	0.790961	0.00599671	0.604943	6.25333e-10
	carboxyl ester lipase	Cel	5058.5	1305.2	0.304536	2.12e-07	25426.1	18811.4	24455.8	0.762098	0.293045	0.965479	0.912955
	chymotrypsin-like elastase family, member 1	Cela1	2889.7	1696	0.638568	0.161199	5122.3	5423.3	4513.7	1.05022	0.890271	0.897253	0.749365
	chymotrypsin-like elastase family, member 2A	Cela2a	161.6	22.2	0.284212	2.75e-05	9592.6	3975.9	8260.9	0.472048	0.0104732	0.879485	0.72735
	chymotrypsin-like elastase family, member 3B	Cela3b	154.2	17.4	0.274296	7e-05	1824.6	1439.8	2435.4	0.825237	0.61773	1.26637	0.526043
	carboxypeptidase A1, pancreatic	Cpa1	25354.6	10202	0.42469	5.26e-07	89359.4	119444	137550	1.31606	0.134757	1.50426	0.0180392
	carboxypeptidase A2, pancreatic	Cpa2	17101.2	6376.8	0.388563	2.65e-11	58077.1	54313.5	69444.6	0.937628	0.728886	1.18748	0.290119
	carboxypeptidase B1 (tissue)	Cpb1	138.1	14.6	0.253184	2.28e-05	3706.8	379.7	775	0.157123	4.64388e-10	0.275706	1.91751e-05
	carboxypeptidase D	Cpd	1432.5	1599.5	1.1155	0.0653693	1584.5	1746.4	1582.8	1.10151	0.0763748	0.99883	0.984922
	carboxypeptidase E	Cpe	3271.8	1616.5	0.496027	1.63e-48	6250.9	4762.9	5753.8	0.762902	1.34984e-08	0.920734	0.120491
	chymotrypsinogen B1	Ctrb1	47870.6	7919.9	0.189509	1.59e-21	521970	628403	879382	1.19041	0.416119	1.63267	0.00781987
	chymotrypsin C (caldecrin)	ctrc	81.9	0.9	0.266499	0.000627531	139.2	6.7	8.5	0.248379	0.00011666	0.26473	0.000219104
	chymotrypsin-like	Ctrl	8.6	5	0.732811	0.496274	108	24.2	27.7	0.291016	3.58409e-05	0.323796	0.000159367
	nuclear receptor subfamily 5, group A, member 2	Nr5a2	1577.5	1320.5	0.838399	0.0309436	1118.8	1155.3	785.5	1.03158	0.744887	0.704896	1.43933e-06
	purinergic receptor P2X, ligand-gated ion channel, 1	P2rx1	1572.5	899.3	0.582116	5.6e-05	1165.5	974.7	1025.2	0.84077	0.233744	0.883273	0.413678
	pancreatic and duodenal homeobox 1	Pdx1	1422	1271.2	0.894686	0.169403	1510.3	939.8	709.8	0.624336	1.60123e-13	0.473124	1.44201e-31
	pancreatic lipase related protein 1	Pnliprp1	34701.9	5328.5	0.185862	7.1e-17	223419	179756	263934	0.818912	0.415495	1.16568	0.54361
	pancreatic lipase-related protein 2	Pnliprp2	103.3	53.6	0.562077	0.0201943	212.2	379.5	505.8	1.69964	0.0152668	2.21278	0.000133806
	protease, serine 1 (trypsin 1)	Prss1	81.2	7.2	0.339465	0.00231018	6601.3	680.8	666.9	0.162219	7.19466e-09	0.159683	4.11556e-09
	pancreas specific transcription factor, 1a	Ptf1a	671.5	362.9	0.560366	0.0012374	1018.1	1790.1	2249.8	1.70671	0.00133724	2.11996	2.94771e-06
	protein tyrosine phosphatase, non-receptor type 6	Ptpn6	236.9	236.3	0.998421	0.990717	356.5	217	241	0.611479	2.34281e-10	0.678808	8.50548e-07
	recombination signal binding protein for immunoglobulin kappa J region	Rbpj	419.2	219.8	0.52962	4.26e-13	136.4	134.2	194.5	0.985172	0.919916	1.41415	0.000740452
	recombination signal binding protein for immunoglobulin kappa J region-like	Rbpjl	4541.2	1626.2	0.401777	0.000130715	4337.9	5343.9	4602.5	1.20503	0.496412	1.05431	0.864388
	ras homolog gene family, member V	RhoV	563.8	600.7	1.06438	0.637325	1166.5	779.7	1053.9	0.671709	3.50551e-06	0.904763	0.314174
	ribonuclease, RNase A family, 1 (pancreatic)	Rnase1	10.5	3.3	0.547042	0.0411384	1935	345.2	1012.3	0.189758	6.40618e-34	0.53488	8.73658e-06
	trypsin 10	Try10	127.8	8.2	0.223056	1.71e-06	5484.4	1622.2	2260.2	0.362489	0.000778106	0.476137	0.0164047
	trypsin 4	Try4	4	1	0.661659	0.279138	641.7	325.7	695.1	0.524663	0.000189278	1.0784	0.735935
	trypsin 5	Try5	177.8	46.3	0.311931	1.57e-09	10391.4	20155.7	42892.3	1.86685	0.000509158	3.80934	3.57046e-15
	DUCT MARKERS
	FULL GENE NAME	GENE SYMBOL	WILD TYPE	S1PR2 NULL	FOLD	Padj	CONTROL	JTE	JTE + CTGF	FOLD	Padj	FOLD	Padj
			14.5 dpc	14.5 dpc	(S1PR2 NULL/WT)	(S1PR2 NULL/WT)	14.5 dpc + 2 ds	14.5 dpc + 2 ds	14.5 dpc + 2 ds	(JTE/CONTROL)	(JTE/CONTROL)	(JTE + CTGF/CONTROL)	(JTE + CTGF/CONTROL)
	aquaporin 1	Aqp1	486.1	345.7	0.715769	0.00118013	1024.1	113.3	136.2	0.115426	2.14546e-109	0.138356	1.50645e-92
	aquaporin 12	Aqp12	3.1	0.3	0.614035	0.265154	112.8	41.4	44	0.417458	0.0019457	0.439398	0.00356314
	aquaporin 4	Aqp4	360.4	195.6	0.550868	3.39225e-07	655	87.8	61.8	0.141015	4.91294e-66	0.102142	9.60375e-78
	aquaporin 8	Aqp8	56.1	12.7	0.396856	0.0085268	136.3	417.8	523.6	2.41586	0.00574517	2.90089	0.00060375
	carbonic anhydrase 11	Car11	103	201	1.91604	1.05386e-06	108.1	103.3	115	0.958395	0.81835	1.06204	0.737977
	carbonic anhydrase 14	Car14	139.8	190.9	1.3572	0.0251088	63.1	14.7	11.9	0.268726	1.85629e-13	0.231282	1.62056e-14
	carbonic anhydrase 2	Car2	127.6	102.8	0.820496	0.463477	141.3	104.3	85.8	0.754823	0.200677	0.63206	0.0265794
	carbonic anhydrase 8	Car8	179.4	105.6	0.603221	0.000441136	174.3	232.8	216	1.32351	0.0440643	1.23058	0.152955
	carbonic anhydrase 9	Car9	739.9	248.1	0.347636	9.647e-16	442.5	55.7	55.4	0.138439	1.64308e-44	0.139188	8.53354e-43
	HNF1 homeobox B	Hnf1b	572.7	556.3	0.971265	0.76372	889.6	900.9	781.7	1.01179	0.881935	0.879276	0.0379592
	keratin 19	Krt19	820.6	486	0.594174	2.89212e-20	1961.1	1205.3	1156.7	0.615833	2.04089e-22	0.591329	1.04182e-25
	purinergic receptor P2Y, G-protein coupled 1	P2ry1	66.4	41	0.636437	0.0104658	125.5	63.2	46.7	0.518398	5.44494e-06	0.388867	2.80163e-10
	solute carrier family 26, member 3	Slc26a3	0.9	0.9	0.987787	0.983994	0.7	217	157.5	55.7238	4.36632e-51	40.8278	2.79469e-43
	solute carrier family 26, member 6	Slc26a6	124.6	132.9	1.06724	0.717992	192.5	178.7	210.2	0.927171	0.582017	1.08961	0.522536
	solute carrier family 4 (anion exchanger), member 4	Slc4a4	293	267.6	0.914512	0.369724	395.8	455.9	318.5	1.15062	0.0626656	0.805845	0.00405919
	solute carrier family 4, sodium bicarbonate cotransporter, member 7	Slc4a7	437.4	469.5	1.07263	0.470689	487	610.5	458.1	1.2514	0.00141384	0.94184	0.487504
	solute carrier family 9 (sodium/hydrogen exchanger), member 1	Slc9a1	771.9	742.5	0.962429	0.674565	796	837.7	762.6	1.05213	0.486662	0.958724	0.578414
	NOTCH SIGNALLING
	FULL GENE NAME	GENE SYMBOL	WILD TYPE	S1PR2 NULL	FOLD	Padj	CONTROL	JTE	JTE + CTGF	FOLD	Padj	FOLD	Padj
			14.5 dpc	14.5 dpc	(S1PR2 NULL/WT)	(S1PR2 NULL/WT)	14.5 dpc + 2 ds	14.5 dpc + 2 ds	14.5 dpc + 2 ds	(JTE/CONTROL)	(JTE/CONTROL)	(JTE + CTGF/CONTROL)	(JTE + CTGF/CONTROL)
	delta-like 1 homolog (Drosophila)	Dlk1	30937.7	31079.3	1.00456	0.970054	31105	23792.9	27421.6	0.765305	7.43088e-06	0.856519	0.00804262
	delta-like 1 (Drosophila)	Dll1	479.7	415.7	0.867166	0.191443	488.5	161.9	173.5	0.33191	9.60722e-35	0.357789	4.04791e-31
	delta-like 4 (Drosophila)	Dll4	329.4	285.9	0.869043	0.199135	1026.9	790.6	905.5	0.769584	0.000753279	0.865017	0.0895467
	hairy and enhancer of split 1 (Drosophila)	Hes1	786	877	1.1145	0.114331	955.3	744.9	1068.3	0.779416	9.968e-06	1.07743	0.210813
	hairy and enhancer of split 6 (Drosophila)	Hes6	876.4	801.7	0.915164	0.27206	1031.3	532.2	624.8	0.516094	6.90567e-28	0.602725	2.46213e-18
	hairy/enhancer-of-split related with YRPW motif 1	Hey1	194.6	258.5	1.32796	0.00936023	445.4	401.6	448.5	0.902135	0.333312	0.980628	0.87091
	hairy/enhancer-of-split related with YRPW motif-like	Heyl	755.4	515.3	0.682418	1.17e-08	1178.3	662.3	738	0.562882	6.59423e-21	0.631698	2.6332e-12
	jagged 1	Jag1	1301.6	1702.6	1.30751	7.71e-08	966.6	1018.3	928.1	1.05334	0.408956	0.874911	0.0215309
	jagged 2	Jag2	259.8	252.9	0.973848	0.855504	450.9	367	366.2	0.813693	0.0103966	0.728033	1.95893e-05
	LFNG O-fucosylpeptide 3-beta-N-acetylglucosaminyltransferase	Lfng	628.3	436.8	0.699288	0.119596	576.7	217.8	229.2	0.383389	2.76246e-07	0.408762	3.01749e-08
	mastermind like 1 (Drosophila)	Maml1	861	1014.7	1.17875	0.0105024	883.2	1087.7	1011.6	1.2327	0.000333697	1.16578	0.011779
	mastermind like 2 (Drosophila)	Maml2	196.5	282.6	1.43698	0.00108224	167.7	95.8	79	0.576007	2.41363e-06	0.490348	1.31396e-09
	mastermind like 3 (Drosophila)	Maml3	408.5	454.5	1.11225	0.19836	490.2	527.4	339.4	1.07544	0.337747	0.701682	2.61719e-07
	mindbomb homolog 1 (Drosophila)	Mib1	2543.7	2418.7	0.951114	0.471614	2678.9	3590.8	2857.3	1.33953	7.25262e-10	1.04629	0.463643
	mindbomb homolog 2 (Drosophila)	Mib2	677.6	758.7	1.11967	0.0900529	842.5	1619.2	1808.4	1.92076	5.06695e-40	1.98967	2.86324e-58
	Notch gene homolog 1 (Drosophila)	Notch1	2253.9	2111	0.93672	0.374825	2474.8	2358	1880.4	0.952563	0.462962	0.735837	2.1661e-08
	Notch gene homolog 2 (Drosophila)	Notch2	2878.3	3848.6	1.33642	2.61e-10	2115	2104.3	1367.5	0.995224	0.947206	0.635572	2.69336e-22
	Notch gene homolog 3 (Drosophila)	Notch3	1431.4	2127.7	1.48505	2.63e-10	1451.9	1352.7	1081.5	0.932667	0.357201	0.720622	1.32067e-05
	Notch gene homolog 4 (Drosophila)	Notch4	302.6	276.2	0.914456	0.492359	936.7	705.7	927.5	0.75371	0.000696602	0.930794	0.508079
	presenilin 1	Psen1	821.6	776.2	0.944779	0.378887	996.7	1121.8	1181.3	1.12518	0.0140609	1.06886	0.147464
	presenilin 2	Psen2	301.6	245.6	0.814368	0.0273619	393.1	513.8	634.8	1.30519	0.000471083	1.48147	8.57679e-10
	recombination signal binding protein for immunoglobulin kappa J region	Rbpj	430.1	218.8	0.510729	2.77e-13	137.7	135.4	194.5	0.984389	0.922454	1.41415	0.000740452
	recombination signal binding protein for immunoglobulin kappa J region-like	Rbpjl	4332.2	1541.5	0.36924	0.000673133	4135.7	5110.8	4602.5	1.22659	0.548795	1.05431	0.864388

## Sheet: Sheet2
Gene_Symbol	FOLD	padj	CONTROL	PLUS JTE AND CTGF
Bmp7	0.604943	6.25333e-10	1025.5	615.9
Dll1	0.357789	4.04791e-31	493.8	173.5
Foxa2	1.11896	0.205124	1014.4	1136.7
Foxo1	1.20625	0.0023983	608.7	735.1
Gata4	0.886415	0.205124	1396	1235.5
Gata6	0.929157	0.173596	1276.7	1185.9
Hes1	1.07743	0.210813	990.8	1068.3
Hnf1b	0.879276	0.0379592	889.6	781.7
Isl1	0.646744	2.8296e-13	631.3	407
Mnx1	0.290162	7.5371e-22	177.8	49.2
Neurog3	0.759757	0.181852	439.3	326.4
Nkx6-1	1.08166	0.196582	2096.9	2269.1
Nkx6-2	0.0399431	6.75805e-67	415.5	12.6
Nr5a2	0.704896	1.43933e-06	1118.8	785.5
Onecut1	0.342483	9.5836e-28	368.5	122.7
P2rx1	0.883273	0.413678	1165.5	1025.2
Pdx1	0.473124	1.44201e-31	1510.3	709.8
Ptf1a	2.11996	2.94771e-06	1018.1	2249.8
Rbpjl	1.05431	0.864388	4337.9	4602.5
Rhov	0.904763	0.314174	1166.5	1053.9
Sox9	0.529072	5.09387e-20	2352.9	1236.6
Tle2	1.29966	0.00741303	1330	1736.9
