# Supplementary material for: Pancreas lineage allocation and specification are regulated by sphingosine-1-phosphate signalling
Source: PLoS Biol. 2017 Mar 1;15(3):e2000949. doi: 10.1371/journal.pbio.2000949 (PMC5331964; doi:10.1371/journal.pbio.2000949)
Supplement: S2 Table — (XLSX) [file pbio.2000949.s010.xlsx]

## Sheet: Sheet1
	Table S2 Expression of YAP regulated genes
	FULL GENE NAME	GENE SYMBOL	CONTROL	S1pr2 block	Fold	Padj	S1pr2 block + CTGF	Fold	Padj
			14.5 dpc + 2 ds	14.5 dpc + 2 ds			14.5 dpc + 2 ds
	ankyrin repeat domain 1	Ankrd1	105.9	26.7	0.29406	6.07814e-06	12	0.153225	1.14945e-11
	connective tissue growth factor	Ctgf	284.7	77	0.287365	5.59383e-16	59.3	0.227208	5.62125e-21
	cyclin-dependent kinase 6	Cdk6	323.2	239.4	0.742866	0.00142955	103.9	0.330371	2.13543e-29
	hyaluronan mediated motility receptor	Hmmr	580.8	360.5	0.623744	2.94362e-12	264.2	0.458844	1.12035e-28
	polymerase (DNA directed), alpha 1	Pola1	684.3	540.5	0.790706	6.77195e-06	375	0.550371	1.50631e-28
	zinc finger E-box binding homeobox 2	Zeb2	1095.5	871.6	0.798714	0.00940731	586.9	0.540791	4.95824e-14
	angiomotin-like 2	Amotl2	1264.7	803	0.636454	2.2299e-18	716	0.568181	3.58574e-27
	cyclin D1	Ccnd1	1441.2	691.1	0.48383	1.71309e-21	534.4	0.376087	4.74832e-37
	SRY-box containing gene 9	Sox9	2352.9	1432.5	0.611489	2.11634e-12	1236.6	0.529072	5.09387e-20
	minichromosome maintenance deficient 6	Mcm6	2821.2	1732	0.615224	4.15388e-29	1592.5	0.565862	8.39716e-39
	catenin (cadherin associated protein), delta 1	Ctnnd1	6564.8	3971.4	0.605428	3.19717e-54	3296.1	0.502918	2.06934e-98
