# Supplementary material for: Pancreas lineage allocation and specification are regulated by sphingosine-1-phosphate signalling
Source: PLoS Biol. 2017 Mar 1;15(3):e2000949. doi: 10.1371/journal.pbio.2000949 (PMC5331964; doi:10.1371/journal.pbio.2000949)
Supplement: S1 Data — (XLSX) [file pbio.2000949.s013.xlsx]

## Sheet: Fig 1C
Fig 1C
	S1pr2 (Ct)	Actin (Ct)	Avg Actin (Ct)	DCt	Expression	Avg Expr
E10.5	25.25	17.71	17.73	7.52	5.44822	6.10894
	25.22	17.75	17.73	7.49	5.5627
	25.18	17.88	17.905	7.275	6.45664
	25.07	17.93	17.905	7.165	6.96819
E12.5	23.82	17.55	17.56	6.26	13.0482	12.3396
	23.89	17.57	17.56	6.33	12.4303
	24.03	17.68	17.715	6.315	12.5602
	24.18	17.75	17.715	6.465	11.3199
E14.5	23.98	18.68	18.235	5.745	18.6459	16.6046
	24.44	17.79	18.235	6.205	13.5553
	24.21	18.21	18.29	5.92	16.5159
	24.11	18.37	18.29	5.82	17.7013
E15.5	24.52	17.7	17.485	7.035	7.62525	8.67644
	24.42	17.27	17.485	6.935	8.17254
	24.17	17.43	17.465	6.705	9.58504
	24.21	17.5	17.465	6.745	9.32294
	E10.5	E12.5	E14.5	E15.5
S1pr2	6.10894	12.3396	16.6046	8.67644
SEM	0.36448	0.365025	1.10588	0.465692
p-value	0.00127802	0.0252818		0.00264531

## Sheet: Fig 1F
Fig 1F
	Sphk1 (Ct)	Actin (Ct)	Avg Actin (Ct)	DCt	Expression	Avg Expr
E10.5	28.75	18.75	18.935	9.815	1.11017	1.283
	28.3	19.12	18.935	9.365	1.51654
	28.94	19.27	19.405	9.535	1.34797
	29.16	19.54	19.405	9.755	1.15732
E12.5	27.67	19.16	19.175	8.495	2.77173	2.18848
	28.29	19.19	19.175	9.115	1.80348
	28.43	19.31	19.375	9.055	1.88007
	28.14	19.44	19.375	8.765	2.29865
E14.5	27.38	19.87	19.34	8.04	3.79943	4.13931
	27.57	18.81	19.34	8.23	3.33061
	24.84	16.8	17.055	7.785	4.534
	24.73	17.31	17.055	7.675	4.89322
E15.5	27.49	19.62	19.505	7.985	3.94708	4.54267
	27.22	19.39	19.505	7.715	4.75942
	27.15	19.41	19.495	7.655	4.96153
	27.29	19.58	19.495	7.795	4.50268
	E10.5	E12.5	E14.5	E15.5
Sphk1	1.283	2.18848	4.13931	4.54267
SEM	0.093286	0.222796	0.352808	0.219612
p-value	0.00268526	0.00528234		0.376143
	Sphk2 (Ct)	Actin (Ct)	Avg Actin (Ct)	DCt	Expression	Avg Expr
E10.5	25.86	18.75	18.935	6.925	8.22938	10.1135
	25.55	19.12	18.935	6.615	10.202
	25.93	19.27	19.405	6.525	10.8587
	25.89	19.54	19.405	6.485	11.164
E12.5	24.59	19.16	19.175	5.415	23.4381	21.2512
	24.78	19.19	19.175	5.605	20.546
	24.9	19.31	19.375	5.525	21.7175
	25.07	19.44	19.375	5.695	19.3034
E14.5	24.15	19.87	19.34	4.81	35.6489	35.722
	24.33	18.81	19.34	4.99	31.4674
	21.87	16.8	17.055	4.815	35.5255
	21.69	17.31	17.055	4.635	40.2463
E15.5	24.38	19.62	19.505	4.875	34.0784	32.6579
	24.47	19.39	19.505	4.965	32.0174
	24.39	19.41	19.495	4.895	33.6092
	24.51	19.58	19.495	5.015	30.9268
	E10.5	E12.5	E14.5	E15.5
Sphk2	10.1135	21.2512	35.722	32.6579
SEM	0.659337	0.879923	1.79386	0.726277
p-value	0.000245951	0.00137033		0.189286

## Sheet: Fig 2E
Fig 2E
	Lpar1	Actin	Avg Actin	DCt	Expression	Avg Expr
E14.5 Epi (WT)	25.24	16.65	16.705	8.535	2.69593	2.54929
	25.19	16.76	16.705	8.485	2.791
	26.85	18.09	18.115	8.735	2.34695
	26.84	18.14	18.115	8.725	2.36327
E14.5 Mes (WT)	22.52	16.53	16.57	5.95	16.176	17.7628
	22.94	16.61	16.57	6.37	12.0904
	23.87	17.89	17.925	5.945	16.2322
	23.16	17.96	17.925	5.235	26.5527
E14.5 Epi (S1Pr2-null)	22.27	16.53	16.53	5.74	18.7106	17.3056
	22.32	16.53	16.53	5.79	18.0733
	23.72	17.44	17.605	6.115	14.4278
	23.4	17.77	17.605	5.795	18.0107
E14.5 Mes (S1Pr2-null)	22.92	16.78	16.74	6.18	13.7922	16.7943
	23.19	16.7	16.74	6.45	11.4382
	23.11	17.78	17.835	5.275	25.8266
	23.79	17.89	17.835	5.955	16.12
	S1pr3	Actin	Avg Actin	DCt	Expression	Avg Expr
E14.5 Epi (WT)	24.45	16.65	16.705	7.745	4.66147	5.24473
	24.39	16.76	16.705	7.685	4.85942
	25.65	18.09	18.115	7.535	5.39186
	25.48	18.14	18.115	7.365	6.06616
E14.5 Mes (WT)	21.5	16.53	16.57	4.93	32.8036	30.3196
	21.74	16.61	16.57	5.17	27.7763
	22.88	17.89	17.925	4.955	32.2401
	23.06	17.96	17.925	5.135	28.4584
E14.5 Epi (S1Pr2-null)	22.07	16.53	16.53	5.54	21.4928	27.4688
	21.91	16.53	16.53	5.38	24.0137
	22.65	17.44	17.605	5.045	30.2903
	22.48	17.77	17.605	4.875	34.0784
E14.5 Mes (S1Pr2-null)	21.76	16.78	16.74	5.02	30.8198	33.9184
	21.85	16.7	16.74	5.11	28.9559
	22.91	17.78	17.835	5.075	29.6669
	22.27	17.89	17.835	4.435	46.2309
	Expression
	Lpar1	S1pr3
E14.5 Epi (WT)	2.54929	5.24473
E14.5 Epi (S1Pr2-null)	17.3056	27.4688
E14.5 Mes (WT)	17.7628	30.3196
E14.5 Mes (S1Pr2-null)	16.7943	33.9184
	SEM
	Lpar1	S1pr3
E14.5 Epi (WT)	0.113826	0.314253
E14.5 Epi (S1Pr2-null)	0.972196	2.87659
E14.5 Mes (WT)	3.08625	1.28423
E14.5 Mes (S1Pr2-null)	3.15881	4.12209
	p-values
	Lpar1	S1pr3
E14.5 Epi (WT)
E14.5 Epi (S1Pr2-null)	0.000546131	0.00421936
E14.5 Mes (WT)
E14.5 Mes (S1Pr2-null)	0.833679	0.456575

## Sheet: Fig 2A
Fig 2A
	STAGE / CONDITION	YAP
	WILD TYPE 14.5	2465.1
	S1P2 NULL 14.5	3232.9
	CONTROL 14.5 + 2	2313.7
	+ JTE 14.5 + 2	2293.3
	+ JTE + CTGF 14.5 + 2	2244.8

## Sheet: Fig 2B
Fig 2B
	Gene Symbol	FOLD
	Ins2	0.0659547
	Ins1	0.0871764
	Iapp	0.11265
	Sst	0.117357
	Slc30a8	0.220221
	Pcsk2	0.365101
	Pcsk1	0.373898
	Ghrl	0.38221
	Scg3	0.393313
	Chga	0.402507
	Ppy	0.407646
	Ptprn	0.519309
	Sytl4	0.543272
	Gck	0.57538
	Rab27a	0.578128
	Gcg	0.59175
	Syp	0.640373
	Chgb	0.659095
	Scg5	0.681985
	Kcnj11	0.702984
	Slc2a2	1.20525
	Mafa	0.209663
	Irx2	0.483684
	Pax6	0.515492
	Mafb	0.536507
	Fev	0.548267
	Nfatc1	0.58101
	Hnf1a	0.625082
	Myt1	0.639561
	Neurod1	0.63992
	Irx1	0.641705
	Rfx6	0.647421
	Pax4	0.719833
	Insm1	0.768117
	Hnf4a	0.786092
	Foxa2	0.797838
	Isl1	0.800824
	Sox4	1.48678

## Sheet: Fig 2C
Fig 2C
	Gene Symbol	FOLD
	Pnliprp1	0.185862
	Ctrb1	0.189509
	Try10	0.223056
	Cpb1	0.253184
	Cela3b	0.274296
	Cela2a	0.284212
	Cel	0.304536
	Try5	0.311931
	Cpa2	0.388563
	Cpa1	0.42469
	Cpe	0.496027
	Pnliprp2	0.562077
	P2rx1	0.582116
	Bhlha15	0.297403
	Rbpjl	0.401777
	Ptf1a	0.560366
	Nr5a2	0.838399

## Sheet: Fig 2D
Fig 2D
	Gene Symbol	FOLD
	Car9	0.347636
	Aqp4	0.550868
	Krt19	0.594174
	Car8	0.603221
	Aqp1	0.715769
	Car14	1.3572
	Car11	1.91604

## Sheet: Fig 2J
Fig 2J
WT Control
Photo	C-peptide	Glucagon	DAPI	SUM	Total Endocrine
Panc1 Img1	81443	19182	706888	100625	14.2349
Panc1 Img2	73423	17487	719485	90910	12.6354
Panc1 Img3	66489	19485	695833	85974	12.3556
Panc2 Img1	70304	16664	634634	86968	13.7036
Panc2 Img2	79488	17489	669485	96977	14.4853
Panc2 Img3	68132	19037	694034	87169	12.5598
Panc3 Img1	65509	18409	712220	83918	11.7826
Panc3 Img2	76776	18850	653487	95626	14.6332
Panc3 Img3	70903	15476	644320	86379	13.4062
					13.3107	Average
					1.02553	Std Dev
WT + Lpar1 / S1pr3 block
Photo	C-peptide	Glucagon	DAPI	SUM	Total Endocrine
Panc1 Img1	76837	18532	548200	95369	17.3968
Panc1 Img2	67839	16433	584733	84272	14.412
Panc1 Img3	61262	14375	603211	75637	12.5391
Panc2 Img1	64456	14608	589403	79064	13.4143
Panc2 Img2	74009	17588	574832	91597	15.9346
Panc2 Img3	69265	18050	631094	87315	13.8355
Panc3 Img1	58277	17435	556566	75712	13.6034
Panc3 Img2	55989	15444	599409	71433	11.9172
Panc3 Img3	61183	15006	632039	76189	12.0545
					13.9008	Average
					1.80785	Std Dev
S1P2-null Control
Photo	C-peptide	Glucagon	DAPI	SUM	Total Endocrine
Panc1 Img1	32568	19769	671825	52337	7.79027
Panc1 Img2	26778	16848	632344	43626	6.89909
Panc1 Img3	31150	15855	658948	47005	7.13334
Panc2 Img1	31990	14586	590489	46576	7.8877
Panc2 Img2	33587	20767	621356	54354	8.74764
Panc2 Img3	26875	14558	609090	41433	6.80244
Panc3 Img1	34596	17374	645384	51970	8.05257
Panc3 Img2	25958	21259	674322	47217	7.00214
Panc3 Img3	31576	16880	623246	48456	7.77478
					7.56555	Average
					0.648394	Std Dev
S1P2-null + Lpar1 / S1pr3 block
Photo	C-peptide	Glucagon	DAPI	SUM	Total Endocrine
Panc1 Img1	5964	2156	653108	8120	1.24329
Panc1 Img2	5006	1746	632858	6752	1.06691
Panc1 Img3	3289	911	600495	4200	0.699423
Panc2 Img1	6134	2357	619283	8491	1.3711
Panc2 Img2	6633	2876	611283	9509	1.55558
Panc2 Img3	7011	1364	625777	8375	1.33834
Panc3 Img1	5117	1957	578698	7074	1.2224
Panc3 Img2	4898	1654	590349	6552	1.10985
Panc3 Img3	4264	1665	596572	5929	0.993845
					1.17786	Average
					0.247924	Std Dev
	Endocrine	SD	p-Value
Wild-type Control	13.3107	1.02553
WT + Lpar1 / S1pr3 block	13.9008	1.80785	0.410197
S1P2-null Control	7.56555	0.648394	1.64711e-09
S1P2-null + Lpar1 / S1pr3 block	1.17786	0.247924	5.47603e-11

## Sheet: Fig 3M
Fig 3M
E14.5 Control
Photo	Nkx6-1	DAPI		Nkx6-1				Photo	Ptf1a	DAPI		Ptf1a
Panc1 Img1	266671	507364		52.5601				Panc1 Img1	64773	483750		13.3898
Panc1 Img2	285894	525096		54.446				Panc1 Img2	61487	504985		12.176
Panc1 Img3	259487	536034		48.4087				Panc1 Img3	69487	512384		13.5615
Panc2 Img1	289509	503784		57.4669				Panc2 Img1	72338	475874		15.2011
Panc2 Img2	235587	489587		48.1195				Panc2 Img2	70487	445968		15.8054
Panc2 Img3	247758	490354		50.5264				Panc2 Img3	65775	495876		13.2644
Panc3 Img1	269847	446376		60.4528				Panc3 Img1	60283	521948		11.5496
Panc3 Img2	215877	583452		37				Panc3 Img2	59384	504994		11.7593
Panc3 Img3	258443	523847		49.3356				Panc3 Img3	56844	538755		10.551
				50.924	Average							13.0287	Average
				6.703	Std Dev							1.71625	Std Dev
E14.5+2 Control
Photo	Nkx6-1	DAPI		Nkx6-1				Photo	Ptf1a	DAPI		Ptf1a
Panc1 Img1	84309	723412		11.6544				Panc1 Img1	160179	762029		21.0201
Panc1 Img2	79304	683847		11.5967				Panc1 Img2	134674	754554		17.8482
Panc1 Img3	77484	768754		10.0792				Panc1 Img3	174857	803485		21.7623
Panc2 Img1	85348	734236		11.6241				Panc2 Img1	188585	754872		24.9824
Panc2 Img2	75424	745365		10.1191				Panc2 Img2	161485	798584		20.2214
Panc2 Img3	69488	630398		11.0229				Panc2 Img3	175332	810584		21.6303
Panc3 Img1	75344	723465		10.4143				Panc3 Img1	236557	832834		28.4039
Panc3 Img2	82330	648574		12.694				Panc3 Img2	254543	747874		34.0355
Panc3 Img3	80958	747360		10.8325				Panc3 Img3	229433	644543		35.5962
				11.1152	Average							25.0556	Average
				0.86019	Std Dev							6.29624	Std Dev
E14.5+2 +S1pr2 block
Photo	Nkx6-1	DAPI		Nkx6-1				Photo	Ptf1a	DAPI		Ptf1a
Panc1 Img1	343056	774813		44.276				Panc1 Img1	117607	752675		15.6252
Panc1 Img2	367287	812044		45.2299				Panc1 Img2	102635	746598		13.747
Panc1 Img3	312764	804434		38.88				Panc1 Img3	100587	803847		12.5132
Panc2 Img1	274877	734432		37.4272				Panc2 Img1	121049	800495		15.1218
Panc2 Img2	290498	693847		41.8677				Panc2 Img2	98574	734874		13.4137
Panc2 Img3	309893	712448		43.4969				Panc2 Img3	96475	728365		13.2454
Panc3 Img1	294038	740988		39.6819				Panc3 Img1	94545	795094		11.891
Panc3 Img2	255473	675487		37.8206				Panc3 Img2	101495	774645		13.1021
Panc3 Img3	310498	689340		45.0428				Panc3 Img3	93485	732344		12.7652
				41.5248	Average							13.4916	Average
				3.13416	Std Dev							1.20104	Std Dev
	Nkx6-1	SD	p-value		Ptf1a	SD	p-value
E14.5 Control	50.924	6.703			13.0287	1.71625
E14.5+2 Control	11.1152	0.86019	7.42259e-08		25.0556	6.29624	0.000341099
E14.5+2 +S1pr2 block	41.5248	3.13416	3.14763e-10		13.4916	1.20104	0.000501533

## Sheet: Fig 3N
Fig 3N
E14.5 Control
Photo	Pdx1-High	Pdx1-Total		% Bright-Pdx1
Panc1 Img1	10834	223988		4.83687
Panc1 Img2	17094	247589		6.90418
Panc1 Img3	18523	284777		6.50439
Panc2 Img1	14093	219487		6.42088
Panc2 Img2	14112	230498		6.1224
Panc2 Img3	10989	247560		4.43892
Panc3 Img1	12357	247565		4.99142
Panc3 Img2	14756	204985		7.19858
Panc3 Img3	13347	254847		5.23726
				5.85054	Average
				0.993005	Std Dev
E14.5+2 Control
Photo	Pdx1-High	Pdx1-Total		% Bright-Pdx1
Panc1 Img1	120453	337900		35.6475
Panc1 Img2	128009	354877		36.0714
Panc1 Img3	137534	378551		36.3317
Panc2 Img1	109854	338754		32.4288
Panc2 Img2	112146	406485		27.5892
Panc2 Img3	123246	414648		29.723
Panc3 Img1	144342	365847		39.4542
Panc3 Img2	130695	285742		45.7388
Panc3 Img3	128647	346576		37.1194
				35.5671	Average
				5.3558	Std Dev
E14.5+2 +S1pr2 block
Photo	Pdx1-High	Pdx1-Total		% Bright-Pdx1
Panc1 Img1	31589	404075		7.81761
Panc1 Img2	28475	345986		8.2301
Panc1 Img3	34234	385765		8.87431
Panc2 Img1	36098	324642		11.1193
Panc2 Img2	29436	402948		7.30516
Panc2 Img3	31125	452845		6.87321
Panc3 Img1	27748	395875		7.00928
Panc3 Img2	27881	394856		7.06106
Panc3 Img3	30019	412385		7.27936
				7.95216	Average
				1.44789	Std Dev
	Pdx1	SD	p-value
E14.5 Control	5.85054	0.993005
E14.5+2 Control	35.5671	5.3558	9.45485e-08
E14.5+2 +S1pr2 block	7.95216	1.44789	1.10368e-07

[truncated: 11 more sheets: Fig 3O, Fig 3P, Fig 3Q, Fig 3R, Fig 3S, Fig 4M, Fig 4N, Fig 5C, Fig 6J, Fig 8B, Fig 8C]
