# Supplementary material for: Pancreas lineage allocation and specification are regulated by sphingosine-1-phosphate signalling
Source: PLoS Biol. 2017 Mar 1;15(3):e2000949. doi: 10.1371/journal.pbio.2000949 (PMC5331964; doi:10.1371/journal.pbio.2000949)
Supplement: S2 Data — (XLSX) [file pbio.2000949.s014.xlsx]

## Sheet: Fig S1J
Fig S1J
	Pdx1	Actin	Avg Actin	DCt	Expression	Avg Expr
E13.5 Epi	27.33	22.36	22.605	4.725	37.8123	37.4939
	27.31	22.85	22.605	4.705	38.3402
	26.47	21.46	21.685	4.785	36.272
	26.42	21.91	21.685	4.735	37.5511
E13.5 Mes	35.19	24.31	24.39	10.8	0.560888	0.812536
	34.98	24.47	24.39	10.59	0.648772
	32.47	22.31	22.435	10.035	0.953156
	32.28	22.56	22.435	9.845	1.08733
E14.5 Epi	21.05	16.52	16.59	4.46	45.4366	40.5164
	21.14	16.66	16.59	4.55	42.6888
	22.96	18.09	18.115	4.845	34.7944
	22.79	18.14	18.115	4.675	39.1458
E14.5 Mes	26.22	16.76	16.93	9.29	1.59746	1.21214
	26.81	17.1	16.93	9.88	1.06126
	27.77	17.89	17.925	9.845	1.08733
	27.75	17.96	17.925	9.825	1.1025
E15.5 Epi	23.26	18.85	18.785	4.475	44.9667	39.0096
	23.23	18.72	18.785	4.445	45.9115
	24.33	19.38	19.41	4.92	33.0318
	24.37	19.44	19.41	4.96	32.1286
E15.5 Mes	28.17	21.2	20.805	7.365	6.06616	4.82596
	28.22	20.41	20.805	7.415	5.85953
	28.58	20.71	20.675	7.905	4.17213
	28.96	20.64	20.675	8.285	3.20602
	Pdx1	SEM	p-value
E13.5 Epi	37.4939	0.439114
E13.5 Mes	0.812536	0.124308	8.23774e-07
E14.5 Epi	40.5164	2.30122
E14.5 Mes	1.21214	0.128724	0.000423588
E15.5 Epi	39.0096	3.72163
E15.5 Mes	4.82596	0.686662	0.00219637

## Sheet: Fig S1K
Fig S1K
	S1pr2 (Ct)	Actin (Ct)	Avg Actin (Ct)	DCt	Expression	Avg Expr
E13.5 Epi	29.14	22.36	22.605	6.535	10.7837	9.27055
	29.48	22.85	22.605	6.875	8.51959
	28.37	21.46	21.685	6.685	9.71884
	28.64	21.91	21.685	6.955	8.06002
E13.5 Mes	31.11	24.31	24.39	6.72	9.4859	8.92531
	31.27	24.47	24.39	6.88	8.49012
	29.18	22.31	22.435	6.745	9.32294
	29.33	22.56	22.435	6.895	8.4023
E14.5 Epi	22.56	16.52	16.59	5.97	15.9533	18.2732
	22.12	16.66	16.59	5.53	21.6423
	24.1	18.09	18.115	5.985	15.7883
	23.78	18.14	18.115	5.665	19.709
E14.5 Mes	22.3	16.76	16.93	5.37	24.1807	20.183
	22.81	17.1	16.93	5.88	16.9802
	23.42	17.89	17.925	5.495	22.1738
	23.77	17.96	17.925	5.845	17.3972
E15.5 Epi	25.37	18.85	18.785	6.585	10.4164	11.0472
	25.42	18.72	18.785	6.635	10.0616
	25.88	19.38	19.41	6.47	11.2807
	25.74	19.44	19.41	6.33	12.4303
E15.5 Mes	27.21	21.2	20.805	6.405	11.8006	8.51467
	27.93	20.41	20.805	7.125	7.16409
	27.48	20.71	20.675	6.805	8.94316
	28.02	20.64	20.675	7.345	6.15084
	S1pr2	SEM	p-value
E13.5 Epi	9.27055	0.613731	0.00438022
E13.5 Mes	8.92531	0.27918	0.00714819
E14.5 Epi	18.2732	1.44249
E14.5 Mes	20.183	1.77865
E15.5 Epi	11.0472	0.527315	0.0105798
E15.5 Mes	8.51467	1.23802	0.00241493

## Sheet: Fig S1L
Fig S1L
	Sphk1 (Ct)	Actin (Ct)	Avg Actin	DCt	Expression	Avg Expr					Sphk2 (Ct)	Actin (Ct)	Avg Actin	DCt	Expression	Avg Expr
E13.5 Epi	33.54	25.7	25.435	8.105	3.63205	4.2238				E13.5 Epi	30.43	25.7	25.435	4.995	31.3585	33.379
	33.37	25.17	25.435	7.935	4.08627						30.42	25.17	25.435	4.985	31.5766
	29.96	22.35	22.27	7.69	4.84261						27.13	22.35	22.27	4.86	34.4345
	30.12	22.19	22.27	7.85	4.33426						27.06	22.19	22.27	4.79	36.1465
E13.5 Mes	34.81	26.5	26.04	8.77	2.29069	2.28559				E13.5 Mes	31.44	26.5	26.04	5.4	23.6831	27.7753
	35.31	25.58	26.04	9.27	1.61976						31.27	25.58	26.04	5.23	26.6448
	31.91	23.25	23.56	8.35	3.06478						28.72	23.25	23.56	5.16	27.9695
	32.41	23.87	23.56	8.85	2.16713						28.49	23.87	23.56	4.93	32.8036
E14.5 Epi	31.23	24.19	24.075	7.155	7.01666	5.99534				E14.5 Epi	28.42	24.19	24.075	4.345	49.2067	59.0116
	31.47	23.96	24.075	7.395	5.94132						28.27	23.96	24.075	4.195	54.5983
	28.04	20.53	20.74	7.3	6.34572						24.72	20.53	20.74	3.98	63.3725
	28.48	20.95	20.74	7.74	4.67765						24.6	20.95	20.74	3.86	68.8691
E14.5 Mes	30.15	21.44	21.415	8.735	2.34695	2.07205				E14.5 Mes	26.81	21.44	21.415	5.395	23.7653	26.2752
	30.41	21.39	21.415	8.995	1.95991						26.47	21.39	21.415	5.055	30.0811
	27.24	18.39	18.445	8.795	2.25134						23.84	18.39	18.445	5.395	23.7653
	27.62	18.5	18.445	9.175	1.73001						23.63	18.5	18.445	5.185	27.489
E15.5 Epi	29.43	22.52	22.315	7.115	7.21392	7.10076				E15.5 Epi	26.93	22.52	22.315	4.615	40.8081	50.5374
	29.67	22.11	22.315	7.355	6.10836						26.41	22.11	22.315	4.095	58.517
	26.38	19.52	19.48	6.9	8.37323						23.55	19.52	19.48	4.07	59.5399
	26.7	19.44	19.48	7.22	6.70754						24.01	19.44	19.48	4.53	43.2847
E15.5 Mes	30.6	21.9	21.52	9.08	1.84777	2.38769				E15.5 Mes	26.76	21.9	21.52	5.24	26.4608	23.264
	30.06	21.14	21.52	8.54	2.68661						27.26	21.14	21.52	5.74	18.7106
	27.19	18.79	18.6	8.59	2.59509						23.76	18.79	18.6	5.16	27.9695
	27.29	18.41	18.6	8.69	2.4213						24.25	18.41	18.6	5.65	19.915
	Sphk1	SEM	p-value								Sphk2	SEM	p-value
E13.5 Epi	4.2238	0.252357								E13.5 Epi	33.379	1.15846
E13.5 Mes	2.28559	0.297843	0.00273906							E13.5 Mes	27.7753	1.90058	0.053728
E14.5 Epi	5.99534	0.492027								E14.5 Epi	59.0116	4.39506
E14.5 Mes	2.07205	0.140617	0.00266345							E14.5 Mes	26.2752	1.54265	0.00279809
E15.5 Epi	7.10076	0.480579								E15.5 Epi	50.5374	4.93271
E15.5 Mes	2.38769	0.188195	0.000898672							E15.5 Mes	23.264	2.315	0.00631689

## Sheet: Fig S2A
Fig S2A
		Gene Symbol	Fold Regulation
		Rbpj	0.52962
		Ptf1a	0.560366
		Gata4	0.564908
		Neurog3	0.760862
		Foxa2	0.797838
		Isl1	0.800824
		Nr5a2	0.838399
		Dll1	0.861326
		Bmp7	0.887291
		Pdx1	0.894686
		Tle2	0.910275
		Hnf1b	0.971265
		Gata6	0.997529
		Onecut1	1.05145
		Rhov	1.06438
		Foxo1	1.08705
		Nkx6-1	1.09363
		Hes1	1.13688
		Sox9	1.14753

## Sheet: Fig S2B
Fig S2B
			Lpar1	S1pr3
		Wild type	668.7	1264.3
		S1pr2 null	1204.4	1688.5

## Sheet: Fig S2C
Fig S2C																	LPAR1	LPAR1	LPAR1		S1PR3	S1PR3	S1PR3
	eif3 (Ct)	LPAR1 (Ct)	S1PR3 (Ct)	Avg eif3	Avg LPAR1	Avg S1PR3		dCt LPAR1-eif3	dCt S1PR3-eif3		ddCt LPAR1	ddCt S1PR3		2^-ddCt LPAR1	2^-ddCt S1PR3		mean	st dev	p		mean	st dev	p
Control1	21.77	24.54	24.07	21.6667	24.5667	24.0833		2.9	2.41667		0	0		1	1		1				1
	21.69	24.56	24.11
	21.54	24.6	24.07
Control2	22.02	24.73	24.44	21.9833	24.7967	24.4367		2.81333	2.45333		0	0		1	1
	21.99	24.82	24.44
	21.94	24.84	24.43
Control3	21.69	24.78	23.97	21.75	24.81	23.9467		3.06	2.19667		0	0		1	1
	21.86	24.84	23.91
	21.7	24.81	23.96
JTE 2mg 1	22.14	24.3	24.07	22.2267	24.38	24.0933		2.15333	1.86667		-0.746667	-0.55		1.67791	1.46409		1.77663	0.0944204	0.00489085		1.69915	0.264901	0.0446704
	22.33	24.34	24.1
	22.21	24.5	24.11
JTE 2mg 2	22.21	24.07	23.69	22.2233	24.1367	23.6867		1.91333	1.46333		-0.9	-0.99		1.86607	1.98618
	22.22	24.17	23.68
	22.24	24.17	23.69
JTE 2mg 3	22.49	24.66	23.85	22.4033	24.6267	23.88		2.22333	1.47667		-0.836667	-0.72		1.78592	1.64718
	22.39	24.63	23.89
	22.33	24.59	23.9
JTE 5mg 1	23.71	25.56	25.48	23.72	25.5733	25.4967		1.85333	1.77667		-1.04667	-0.64		2.06575	1.55833		2.27902	0.485794	0.044875		1.764	0.300743	0.0479661
	23.78	25.6	25.52
	23.67	25.56	25.49
JTE 5mg 2	22.79	24.58	24.57	22.79	24.65	24.5433		1.86	1.75333		-0.953333	-0.7		1.93634	1.6245
	22.8	24.66	24.54
	22.78	24.71	24.52
JTE 5mg 3	24.51	26.11	25.68	24.5633	26.12	25.6833		1.55667	1.12		-1.50333	-1.07667		2.83497	2.10916
	24.62	26.19	25.62
	24.56	26.06	25.75
	S1PR3				LPAR1
	control	JTE 2mg	JTE 5mg		control	JTE 2mg	JTE 5mg
	1	1.69915	1.764		1	1.77663	2.27902
SEM		0.264901	0.300743			0.0944204	0.485794
p-value		0.0446704	0.0479661			0.00489085	0.044875

## Sheet: Fig S2D
Fig S2D
	S1pr3 (Ct)	Actin (Ct)	Avg Actin (Ct)	DCt	Expression	Avg Expr
E13.5 Epi	28.07	22.36	22.605	5.465	22.6397	21.4577
	27.86	22.85	22.605	5.255	26.1871
	27.34	21.46	21.685	5.655	19.8461
	27.55	21.91	21.685	5.865	17.1577
E13.5 Mes	28.08	24.31	24.39	3.69	77.4817	131.306
	27.03	24.47	24.39	2.64	160.428
	25.19	22.31	22.435	2.755	148.137
	25.28	22.56	22.435	2.845	139.178
E14.5 Epi	24.45	16.65	16.705	7.745	4.66147	5.24473
	24.39	16.76	16.705	7.685	4.85942
	25.65	18.09	18.115	7.535	5.39186
	25.48	18.14	18.115	7.365	6.06616
E14.5 Mes	21.5	16.53	16.57	4.93	32.8036	30.3196
	21.74	16.61	16.57	5.17	27.7763
	22.88	17.89	17.925	4.955	32.2401
	23.06	17.96	17.925	5.135	28.4584
E15.5 Epi	24.63	18.85	18.785	5.845	17.3972	18.592
	24.7	18.72	18.785	5.915	16.5732
	25.17	19.38	19.41	5.76	18.453
	24.92	19.44	19.41	5.51	21.9445
E15.5 Mes	24.19	21.2	20.805	3.385	95.7224	98.8937
	24.04	20.41	20.805	3.235	106.211
	24.11	20.71	20.675	3.435	92.4617
	23.98	20.64	20.675	3.305	101.18
	S1pr3	SEM	p-value
E13.5 Epi	21.4577	1.9333
E13.5 Mes	131.306	18.4626	0.00906754
E14.5 Epi	5.24473	0.314253
E14.5 Mes	30.3196	1.28423	0.000156089
E15.5 Epi	18.592	1.18185
E15.5 Mes	98.8937	3.03031	2.01222e-05

## Sheet: Fig S2E
Fig S2E
	Lpar1 (Ct)	Actin (Ct)	Avg Actin (Ct)	DCt	Expression	Avg Expr
E13.5 Epi	28.44	22.36	22.605	5.835	17.5182	19.4526
	28.59	22.85	22.605	5.985	15.7883
	27.19	21.46	21.685	5.505	22.0206
	27.16	21.91	21.685	5.475	22.4833
E13.5 Mes	28.99	24.31	24.39	4.6	41.2346	61.3819
	28.25	24.47	24.39	3.86	68.8691
	26.36	22.31	22.435	3.925	65.8351
	26.28	22.56	22.435	3.845	69.5889
E14.5 Epi	25.24	16.65	16.705	8.535	2.69593	2.54929
	25.19	16.76	16.705	8.485	2.791
	26.85	18.09	18.115	8.735	2.34695
	26.84	18.14	18.115	8.725	2.36327
E14.5 Mes	22.52	16.53	16.57	5.95	16.176	17.7628
	22.94	16.61	16.57	6.37	12.0904
	23.87	17.89	17.925	5.945	16.2322
	23.16	17.96	17.925	5.235	26.5527
E15.5 Epi	25.37	18.85	18.785	6.585	10.4164	10.2517
	25.39	18.72	18.785	6.605	10.273
	26.2	19.38	19.41	6.79	9.03663
	25.88	19.44	19.41	6.47	11.2807
E15.5 Mes	26.07	21.2	20.805	5.265	26.0062	31.1598
	25.35	20.41	20.805	4.545	42.837
	25.71	20.71	20.675	5.035	30.501
	25.98	20.64	20.675	5.305	25.2951
	Lpar1	SEM	p-value
E13.5 Epi	19.4526	1.65703
E13.5 Mes	61.3819	6.76483	0.00659819
E14.5 Epi	2.54929	0.113826
E14.5 Mes	17.7628	3.08625	0.0159307
E15.5 Epi	10.2517	0.462134
E15.5 Mes	31.1598	4.0594	0.0135617

## Sheet: Fig S2F
Fig S2F
	Pdx1 (Ct)	Actin (Ct)	Avg Actin (Ct)	DCt	Expression	Avg Expr
S1pr2-null Epi	20.85	16.53	16.53	4.32	50.0669	49.3527
	20.98	16.53	16.53	4.45	45.7527
	22.04	17.44	17.605	4.435	46.2309
	21.78	17.77	17.605	4.175	55.3605
S1pr2-null Mes	24.89	16.78	16.74	8.15	3.52051	4.60223
	24.77	16.7	16.74	8.03	3.82586
	25.16	17.78	17.835	7.325	6.23671
	25.53	17.89	17.835	7.695	4.82585
	Pdx1	SEM	p-value
E13.5 Epi	49.3527	2.22316
E13.5 Mes	4.60223	0.611991	0.000119911

## Sheet: Fig S2G
Fig S2G
Wild type
Photo	PH3+/Ecadh+	Epithelial DAPI		Epi PH3
Panc1 Img1	17	210871		40.309
Panc1 Img2	16	360136		22.2138
Panc1 Img3	16	315953		25.3202
Panc2 Img1	15	268984		27.8827
Panc2 Img2	18	246490		36.5126
Panc2 Img3	23	411674		27.9347
Panc3 Img1	21	315488		33.2818
Panc3 Img2	18	285434		31.5309
Panc3 Img3	18	225400		39.929
				31.6572	Average
				2.13094	SEM
S1pr2 null
Photo	PH3+/Ecadh+	Epithelial DAPI		Epi PH3
Panc1 Img1	23	453661		25.3493
Panc1 Img2	21	319614		32.8521
Panc1 Img3	29	427442		33.9227
Panc2 Img1	17	411095		20.6765
Panc2 Img2	13	184873		35.1593
Panc2 Img3	16	248587		32.1819
Panc3 Img1	14	228985		30.5697
Panc3 Img2	17	308988		27.5092
Panc3 Img3	14	290398		24.1048
				29.1473	Average
				1.65913	SEM
	Epi PH3	SEM	p-value
Wild type	31.6572	2.13094
S1pr2 null	29.1473	1.65913	0.367324

[truncated: 29 more sheets: Fig S2I, Fig S2J, Fig S2K, Fig S3N, Fig S4G, Fig S4L, Fig S5A, Fig S5B, Fig S5C, Fig S5F, Fig S5J, Fig S5K, Fig S5L, Fig S5M, Fig S5N, Fig S5O, Fig S6I, Fig S6L, Fig S7A, Fig S7B …]
